# Supplementary material for: Review of the Family Thanerocleridae (Coleoptera: Cleroidea) and the Description of Thanerosus gen. nov. from Cretaceous Amber Using Micro-CT Scanning
Source: Insects. 2022 May 6;13(5):438. doi: 10.3390/insects13050438 (PMC9147608; doi:10.3390/insects13050438)
Supplement: Supplementary file 1 [file insects-13-00438-s001.zip]

Archive with 3 entries (3 files):
- Supplemental Movie S2.mpg
- Supplemental Movie S3.mpg
- Supplemental Table S1.pdf
